# Supplementary material for: Dried Whole Black Soldier Fly Larvae Consumption Supports Gestation, Lactation, and Growth in Cats
Source: Animals (Basel). 2025 Apr 8;15(8):1078. doi: 10.3390/ani15081078 (PMC12023938; doi:10.3390/ani15081078)
Supplement: Supplementary file 1 [file animals-15-01078-s001.zip]

Archive with 1 entries (1 files):
- animals-3517594-supplementary.pdf
